# Supplementary material for: The Antiprotozoal Activity of Papua New Guinea Propolis and Its Triterpenes
Source: Molecules. 2022 Mar 1;27(5):1622. doi: 10.3390/molecules27051622 (PMC8911803; doi:10.3390/molecules27051622)
Supplement: Supplementary file 1 [file molecules-27-01622-s001.zip]

Archive with 1 entries (1 files):
- molecules-1603370-SI.pdf
